# Supplementary material for: Comparison of Audiometric Outcomes Following Acute Labyrinthitis
Source: Medicina (Kaunas). 2025 Nov 22;61(12):2083. doi: 10.3390/medicina61122083 (PMC12734768; doi:10.3390/medicina61122083)
Supplement: Supplementary file 1 [file medicina-61-02083-s001.zip]

Archive with 3 entries (3 files):
- Supplementary table S1.pdf
- Supplementary table S2.pdf
- Supplementary_figure_S1.pdf
